# Supplementary material for: DeCAF—Discrimination, Comparison, Alignment Tool for 2D PHarmacophores
Source: Molecules. 2017 Jul 6;22(7):1128. doi: 10.3390/molecules22071128 (PMC6152008; doi:10.3390/molecules22071128)
Supplement: Supplementary file 1 [file molecules-22-01128-s001.zip]

Archive with 4 entries (4 files):
- Supplementary_Analysis.pdf
- Supplementary_Figure_1.pdf
- Supplementary_File_1.xlsx
- Supplementary_Methods.pdf
