# Supplementary material for: DeCAF—Discrimination, Comparison, Alignment Tool for 2D PHarmacophores
Source: Molecules. 2017 Jul 6;22(7):1128. doi: 10.3390/molecules22071128 (PMC6152008; doi:10.3390/molecules22071128)
Supplement: Supplementary file 1 [file molecules-22-01128-s001.zip › Supplementary_File_1.xlsx]

## Sheet: targets
Target	Target description	UniProt Accesssion	Number of active ligands
ADORA1	adenosine A1 receptor	P49892 P28190 P25099 Q60612 P30542	4136
ADORA2A	adenosine A2a receptor	P46616 P30543 Q60613 P29274	3413
ADORA3	adenosine A3 receptor	P28647 P0DMS8	190
ADRA1A	adrenergic, alpha-1A-, receptor	P18130 P43140 P35348	3174
ADRA2A	adrenergic, alpha-2A-, receptor	P22909 Q01338 Q28838 P08913	1392
ADRA2B	adrenergic, alpha-2B-, receptor	O77700 P30545 P19328 P18089	1103
ADRA2C	adrenergic, alpha-2C-, receptor	P22086 Q01337 P18825	1254
ADRB1	adrenergic, beta-1-, receptor	Q9TT96 P18090 P08588	906
ADRB2	adrenergic, beta-2-, receptor, surface	P04274 Q8K4Z4 P54833 P10608 Q28044 P18762 P07550	1300
ADRB3	adrenergic, beta-3-, receptor	O02662 P46626 P26255 P13945	1329
AGTR1	angiotensin II receptor, type 1	P34976 P25104 P30555 P29089 P25095 P30556	1895
AR	androgen receptor	P15207 P19091 P10275	1411
AVPR1A	arginine vasopressin receptor 1A	P30560 P37288	800
AVPR2	arginine vasopressin receptor 2	Q00788 P30518	633
BDKRB1	bradykinin receptor B1	P48748 Q3BCU0 P97583 P46663	672
BDKRB2	bradykinin receptor B2	P25023 P30411	407
CACNA1B	calcium channel, voltage-dependent, N type, alpha 1B subunit	Q02294 Q00975	177
CACNA1C	calcium channel, voltage-dependent, L type, alpha 1C subunit	Q02485 P15381 P22002 P27732 Q01815 Q99246 O60840 Q13698 Q01668 Q13936	333
CCKAR	cholecystokinin A receptor	Q63931 P30551 O08786 P32238	1145
CCKBR	cholecystokinin B receptor	P30553 P56481 P32239	1216
CHRM1	cholinergic receptor, muscarinic 1	Q8WMX0 P08482 P12657 P11229	1518
CHRM2	cholinergic receptor, muscarinic 2	P06199 P10980 Q9ERZ4 P08172	1674
CHRM3	cholinergic receptor, muscarinic 3	P08483 Q9ERZ3 P20309	1784
CHRNA10	cholinergic receptor, nicotinic, alpha 10	Q9ERK7 P43144 P43143 P12391 P20420 P04757 P12392 P09483 Q05941 Q9JLB5 P49582 P12390 P12389 Q05901 O70174 P17787 P30926 P43681 P36544 P32297 Q15822 Q8BGP7	2312
CNR1	cannabinoid receptor 1 (brain)	P20272 P47746 P21554	3753
CRHR1	corticotropin releasing hormone receptor 1	P35353 P34998	1788
CRHR2	corticotropin releasing hormone receptor 2	Q60748 P47866	107
DRD1	dopamine receptor D1	P50130 Q95136 P18901 Q61616 P21728	1029
DRD2	dopamine receptor D2	P20288 P61169 P61168 P14416 P52702	6229
DRD3	dopamine receptor D3	P19020 P35462	2497
DRD4	dopamine receptor D4	P51436 P30729 P21917	1897
EDNRA	endothelin receptor type A	Q29010 P26684 P25101	1875
EDNRB	endothelin receptor type B	P21451 P35463 P24530	767
ESR1	estrogen receptor 1	P49884 P06211 P19785 P03372	1305
ESR2	estrogen receptor 2 (ER beta)	O95718 Q62986 O08537 Q92731	1429
GABRA1	gamma-aminobutyric acid (GABA) A receptor, alpha 1	P22300 P10064 P10063 P20237 P08220 P20236 P08219 P50573 P28473 P50572 P47742 P23574 P30191 P63079 P28471 P15431 P19969 P26049 P23576 P26048 P62813 P62812 P27681 P18508 P63138 P22723 P14867 P47869 P34903 P48169 Q9D6F4 P31644 Q8BHJ7 Q16445 P16305 P50571 P18505 P47870 P28472 P63080 P18506 Q75NA5 P22933 Q9ES14 P78334 O14764 Q9R0Y8 Q8N1C3 P18507 Q99928 Q8QZW7 O00591 O09028 P24046 P28476 Q9JLF1 Q9UN88	2530
GHSR	growth hormone secretagogue receptor	Q99P50 Q92847	1076
GIPR	gastric inhibitory polypeptide receptor	P48546 P09681	80
GPR109A	G protein-coupled receptor 109A	Q80Z39 Q9EP66 Q8TDS4	320
GRIN3A	glutamate receptor, ionotropic, N-methyl-D-aspartate 3A	Q00961 Q62645 Q8VHN2 Q01097 Q91ZU9 Q03391 Q01098 Q00960 Q9R1M7 Q00959 P35436 O15399 Q14957 P35439 O60391 P35438 Q13224 Q8TCU5 Q05586 Q12879	1144
HRH1	histamine receptor H1	P31389 P31390 P70174 P35367	1205
HRH2	histamine receptor H2	P47747 P25102 P25021	237
HRH3	histamine receptor H3	Q9JI35 Q9QYN8 Q9Y5N1	3578
HTR1A	5-hydroxytryptamine (serotonin) receptor 1A	P19327 Q64264 P08908	5592
HTR2A	5-hydroxytryptamine (serotonin) receptor 2A	P14842 P35363 P50129 P28223	3162
HTR2B	5-hydroxytryptamine (serotonin) receptor 2B	P30994 Q02152 P41595	1793
HTR2C	5-hydroxytryptamine (serotonin) receptor 2C	P08909 P34968 P28335	2733
HTR3A	5-hydroxytryptamine (serotonin) receptor 3A	O70212 Q9JJ16 P35563 P23979 Q9JHJ5 A5X5Y0 Q8WXA8 O95264 Q70Z44 P46098	1041
KCNH2	potassium voltage-gated channel, subfamily H (eag-related), member 2	O08703 Q12809	1402
MAOA	monoamine oxidase A	P21396 P21398 P21397	782
MC3R	melanocortin 3 receptor	P33033 P41968	424
MC4R	melanocortin 4 receptor	P70596 P56450 P32245	1968
MLN	motilin	A5A4K8 O43193	299
NPY1R	neuropeptide Y receptor Y1	P25929	435
NPY2R	neuropeptide Y receptor Y2	P49146	195
NR1I2	nuclear receptor subfamily 1, group I, member 2	O75469	59
NR3C1	nuclear receptor subfamily 3, group C, member 1 (glucocorticoid receptor)	P06537 P06536 P04150	1795
NTSR1	neurotensin receptor 1 (high affinity)	P20789 O88319 P30989	167
OPRD1	opioid receptor, delta 1	P33533 P32300 P79291 P41143	3961
OPRK1	opioid receptor, kappa 1	P41144 P34975 P33534 P41145	4038
OPRM1	opioid receptor, mu 1	P97266 P79350 P33535 P42866 P35372	5263
PDE3A	phosphodiesterase 3A, cGMP-inhibited	Q62865 Q63085 Q14432 Q13370	337
PDE4D	phosphodiesterase 4D, cAMP-specific (phosphodiesterase E3 dunce homolog, Drosophila)	Q01063 P14270 Q08499	748
PGR	progesterone receptor	P07812 Q63449 P06186 P06401	1354
PTGS1	prostaglandin-endoperoxide synthase 1 (prostaglandin G/H synthase and cyclooxygenase)	Q8HZR1 Q63921 P22437 P05979 O62664 P23219	633
PTGS2	prostaglandin-endoperoxide synthase 2 (prostaglandin G/H synthase and cyclooxygenase)	Q8SPQ9 P35355 O62698 P79208 Q05769 P35354	2155
SCN5A	sodium channel, voltage-gated, type V, alpha subunit	P15389 Q14524	61
SLC29A1	solute carrier family 29 (nucleoside transporters), member 1	Q99808	191
SLC6A2	solute carrier family 6 (neurotransmitter transporter, noradrenalin), member 2	Q9WTR4 O55192 P23975	2848
SLC6A3	solute carrier family 6 (neurotransmitter transporter, dopamine), member 3	P27922 Q9GJT6 P23977 Q61327 Q01959	3588
SLC6A4	solute carrier family 6 (neurotransmitter transporter, serotonin), member 4	Q9MYX0 P31652 Q60857 P31645	5414
TACR1	tachykinin receptor 1	P30547 P14600 P25103	2460
TBXA2R	thromboxane A2 receptor	P34978 P21731	726

## Sheet: drugs
Name	SMILES
Acarbose	CC1C(NC2C(O)C(O)C(O)C(CO)=C2)C(O)C(O)C(OC3C(O)C(O)C(OC4C(O)C(O)C(O)OC4CO)OC3CO)O1
Acebutolol	CCCC(Nc1ccc(OCC(CNC(C)C)O)c(C(=O)C)c1)=O
Aceclofenac	OC(COC(Cc1c(Nc2c(Cl)cccc2Cl)cccc1)=O)=O
Acenocoumarol	CC(CC(C1=C(O)c(c2OC1=O)cccc2)c3ccc([N+](=O)[O-])cc3)=O
Acetaminophen	CC(Nc1ccc(O)cc1)=O
Acetazolamide	CC(Nc1sc(S(=O)(=O)N)nn1)=O
Acetohexamide	CC(c1ccc(S(NC(NC2CCCCC2)=O)(=O)=O)cc1)=O
Acetophenazine	CC(c1ccc2c(N(CCCN3CCN(CCO)CC3)c4c(cccc4)S2)c1)=O
Acitretin	COc1cc(C)c(C=CC(=CC=CC(=CC(=O)O)C)C)c(C)c1C
Acyclovir	NC(Nc1c(ncn1COCCO)C2=O)=N2
Adenosine triphosphate	Nc1c2c(n(C3C(O)C(O)C(COP(OP(OP(=O)(O)O)(=O)O)(=O)O)O3)cn2)ncn1
Adinazolam	CN(Cc1n(c2nn1)c3c(cc(Cl)cc3)C(c4ccccc4)=NC2)C
Ajmaline	CCC(C(O)N(C1C2)C(C34)CC(C3O)(C15)c(c6N5C)cccc6)C24
Albendazole	CCCSc1ccc2c([nH]c(NC(OC)=O)n2)c1
Alendronate	NCCCC(P(=O)(O)O)(P(=O)(O)O)O
Allopurinol	O=C1N=CN=C2NNC=C12
Alosetron	Cn1c2c(cccc2)c3c1CCN(Cc4nc[nH]c4C)C3=O
Alprazolam	Cc1n(c2nn1)c3c(cc(Cl)cc3)C(c4ccccc4)=NC2
Alprostadil	CCCCCC(C=CC1C(CCCCCCC(=O)O)C(=O)CC1O)O
Altretamine	CN(c1nc(N(C)C)nc(N(C)C)n1)C
Amantadine	NC(C1)(C2)CC(CC2C3)CC13
Ambroxol	Nc1c(CNC2CCC(O)CC2)cc(Br)cc1Br
Amcinonide	[H]C1(OC2(CCCC2)O3)C3(C(COC(=O)C)=O)C(C)(C4([H])C1)CC(O)C(F)(C45[H])C(C)(C(=C6)CC5)C=CC6=O
Amikacin	NCCC(C(NC1C(OC2C(O)C(N)C(O)C(CO)O2)C(O)C(OC3C(O)C(O)C(O)C(CN)O3)C(N)C1)=O)O
Amiloride	NC(=N)NC(=O)c1nc(Cl)c(N)nc1N
Aminocaproic acid	NCCCCCC(=O)O
Amiodarone	CCCCc1oc2c(cccc2)c1C(c3cc(I)c(OCCN(CC)CC)c(I)c3)=O
Amitriptyline	CN(CCC=C1c2c(cccc2)CCc3c1cccc3)C
Amlodipine	CCOC(C(C(c1ccccc1Cl)C(C(OC)=O)=C(C)N2)=C2COCCN)=O
Amobarbital	CCC1(C(=O)NC(=O)NC1=O)CCC(C)C
Amoxapine	Clc1ccc2c(C(N3CCNCC3)=Nc4c(cccc4)O2)c1
Amoxicillin	[H]C1(C(NC(C(c2ccc(O)cc2)N)=O)C3=O)N3C(C(=O)O)C(C)(C)S1
Amphotericin b	[H]C1(OC2(O)CC(O)CC(O)C(O)CCC(O)CC(O)CC(=O)OC(C)C(C)C(O)C(C)C=CC=CC=CC=CC=CC=CC=CC(OC3C(O)C(N)C(O)C(C)O3)C1)C(C(=O)O)C(O)C2
Amprenavir	CC(CN(S(c1ccc(N)cc1)(=O)=O)CC(C(NC(OC2COCC2)=O)Cc3ccccc3)O)C
Amrinone	NC(C(=O)NC=C1c2ccncc2)=C1
Anagrelide	O=C1NC(N2C1)=Nc(c3C2)ccc(Cl)c3Cl
Anastrozole	CC(c1cc(Cn2ncnc2)cc(C(C#N)(C)C)c1)(C#N)C
Anecortave	CC(OCC(C1(C(C)(C2CC1)CC=C(C23)C(C)(C(=C4)CC3)CCC4=O)O)=O)=O
Anisindione	COc1ccc(C2C(=O)c3c(cccc3)C2=O)cc1
Antipyrine	CN1C(C)=CC(=O)N1c2ccccc2
Apomorphine	[H]C1(c(c2c3c(ccc(O)c3O)C1)c4ccc2)N(C)CC4
Aprepitant	CC(c1cc(C(F)(F)F)cc(C(F)(F)F)c1)OC2C(c3ccc(F)cc3)N(CC(NNC4=O)=N4)CCO2
Aprindine	CCN(CCCN(c1ccccc1)C2Cc3c(cccc3)C2)CC
Arformoterol	COc1ccc(CC(NCC(c2ccc(O)c(NC=O)c2)O)C)cc1
Aripiprazole	Clc1c(Cl)c(N2CCN(CCCCOc3ccc4c(NC(=O)CC4)c3)CC2)ccc1
Aspirin	CC(Oc1c(C(=O)O)cccc1)=O
Astemizole	COc1ccc(CCN2CCC(Nc3n(Cc4ccc(F)cc4)c5c(cccc5)n3)CC2)cc1
Atazanavir	COC(NC(C(C)(C)C)C(NC(C(CN(NC(C(C(C)(C)C)NC(OC)=O)=O)Cc1ccc(c2ccccn2)cc1)O)Cc3ccccc3)=O)=O
Atenolol	CC(NCC(COc1ccc(CC(=O)N)cc1)O)C
Atorvastatin calcium	CC(c1n(CCC(CC(CC(=O)O)O)O)c(c2ccc(F)cc2)c(c3ccccc3)c1C(Nc4ccccc4)=O)C
Atropine	[H]C1(N(C)C2([H])CC1)CC(OC(C(c3ccccc3)CO)=O)C2
Azacitidine	NC(N=CN(C1C(O)C(O)C(CO)O1)C2=O)=N2
Azatadine	CN1CCC(=C2c3c(cccc3)CCc(c24)cccn4)CC1
Azathioprine	Cn1c(Sc2c3c(nc[nH]3)ncn2)c([N+](=O)[O-])nc1
Azelaic acid	OC(CCCCCCCC(=O)O)=O
Azelastine	CN1CCC(N2C(=O)c3c(cccc3)C(Cc4ccc(Cl)cc4)=N2)CCC1
Azithromycin	CCC1C(O)(C)C(O)C(C)N(C)CC(C)CC(O)(C)C(OC2C(O)C(N(C)C)CC(C)O2)C(C)C(OC3OC(C)C(O)C(OC)(C)C3)C(C)C(=O)O1
Baclofen	NCC(c1ccc(Cl)cc1)CC(=O)O
Beclomethasone	[H]C1(C2([H])C(C(C)(C(=C3)CC2)C=CC3=O)(Cl)C(O)C4)C4(C)C(C(CO)=O)(O)C(C)C1
Benazepril	CCOC(C(NC1C(=O)N(CC(=O)O)c2c(cccc2)CC1)CCc3ccccc3)=O
Bendroflumethiazide	NS(c1c(C(F)(F)F)cc2c(S(=O)(=O)NC(Cc3ccccc3)N2)c1)(=O)=O
Benserazide	NC(C(NNCc1c(O)c(O)c(O)cc1)=O)CO
Bentiromide	OC(c1ccc(NC(C(NC(c2ccccc2)=O)Cc3ccc(O)cc3)=O)cc1)=O
Benzbromarone	CCc1c(C(c2cc(Br)c(O)c(Br)c2)=O)c(c3o1)cccc3
Benzocaine	CCOC(c1ccc(N)cc1)=O
Benzonatate	CCCCNc1ccc(cc1)C(=O)OCCOCCOCCOCCOCCOCCOCCOCCOCCOC
Benzphetamine	CC(N(Cc1ccccc1)C)Cc2ccccc2
Benzquinamide	CCN(C(C1C(OC(=O)C)CC(N2C1)c3c(cc(OC)c(OC)c3)CC2)=O)CC
Benzthiazide	NS(=O)(=O)c1cc2c(cc1Cl)N=C(CSCc3ccccc3)NS2(=O)=O
Benztropine	[H]C1(N(C)C2([H])CC1)CC(OC(c3ccccc3)c4ccccc4)C2
Bepridil	CC(COCC(N1CCCC1)CN(c2ccccc2)Cc3ccccc3)C
Betamethasone	[H]C1(C2([H])C(C(C)(C(=C3)CC2)C=CC3=O)(F)C(O)C4)C4(C)C(C(CO)=O)(O)C(C)C1
Betazole	NCCc1[nH]ncc1
Bethanechol	CC(OC(=O)N)C[N+](C)(C)C
Bevantolol	COc1ccc(CCNCC(COc2cccc(C)c2)O)cc1OC
Bezafibrate	CC(C(=O)O)(Oc1ccc(CCNC(c2ccc(Cl)cc2)=O)cc1)C
Bicalutamide	CC(C(Nc1ccc(C#N)c(C(F)(F)F)c1)=O)(CS(c2ccc(F)cc2)(=O)=O)O
Bifonazole	c1ncn(C(c2ccc(c3ccccc3)cc2)c4ccccc4)c1
Biotin	[H]C1(NC(=O)N2)C2([H])C(CCCCC(=O)O)([H])SC1
Bisoprolol	CC(NCC(COc1ccc(COCCOC(C)C)cc1)O)C
Bosentan	COc1ccccc1Oc2c(NS(c3ccc(C(C)(C)C)cc3)(=O)=O)nc(c4ncccn4)nc2OCCO
Bromazepam	Brc1ccc2c(C(c3ccccn3)=NCC(=O)N2)c1
Bromocriptine	[H]C1(C(O)(N2C(CC(C)C)C3=O)OC(C(C)C)(NC(C4C=C(C5([H])N(C)C4)c6c(c7C5)c(ccc6)[nH]c7Br)=O)C2=O)N3CCC1
Bucladesine	CCCC(Nc1c2c(n(C3C(OC(CCC)=O)C(C4O3)OP(=O)(O)OC4)cn2)ncn1)=O
Budesonide	[H]C1(OC(CCC)O2)C2(C(CO)=O)C(C)(C3([H])C1)CC(O)C([H])(C34[H])C(C)(C(=C5)CC4)C=CC5=O
Buformin	CCCCN=C(N=C(N)N)N
Bumetanide	CCCCNc1cc(C(=O)O)cc(S(=O)(=O)N)c1Oc2ccccc2
Buphenin	CC(NC(C(c1ccc(O)cc1)O)C)CCc2ccccc2
Buprenorphine	COC1(C(C(C(C)(C)C)(O)C)C2)CCC2(C3(c(c45)c(ccc4O)C6)C1O5)C6N(CC7CC7)CC3
Bupropion	CC(C(c1cccc(Cl)c1)=O)NC(C)(C)C
Buspirone	O=C1N(CCCCN2CCN(c3ncccn3)CC2)C(=O)CC4(CCCC4)C1
Butalbital	CC(CC1(C(=O)NC(=O)NC1=O)CC=C)C
Butenafine	CN(Cc1c2c(cccc2)ccc1)Cc3ccc(C(C)(C)C)cc3
Cabergoline	[H]C1(N(CC=C)CC(C(N(C(NCC)=O)CCCN(C)C)=O)C2)C2([H])c3c(c4C1)c(ccc3)[nH]c4
Caffeine	Cn1c2c(N(C)C(=O)N(C)C2=O)nc1
Camazepam	CN(C(OC1C(=O)N(C)c2c(cc(Cl)cc2)C(c3ccccc3)=N1)=O)C
Camostat	CN(C)C(=O)COC(=O)Cc1ccc(OC(=O)c2ccc(cc2)N=C(N)N)cc1
Candesartan	CCOc1n(Cc2ccc(c3ccccc3c4nn[nH]n4)cc2)c5c(cccc5C(=O)O)n1
Captopril	CC(C(N1C(C(=O)O)CCC1)=O)CS
Carbachol	C[N+](CCOC(=O)N)(C)C
Carbamazepine	NC(N1c2c(cccc2)C=Cc3c1cccc3)=O
Carbidopa	CC(C(=O)O)(NN)Cc1ccc(O)c(O)c1
Carbimazole	CCOC(N1C(=S)N(C)C=C1)=O
Carisoprodol	CCCC(COC(NC(C)C)=O)(COC(=O)N)C
Carprofen	CC(c1ccc2c([nH]c3c2cc(Cl)cc3)c1)C(=O)O
Carteolol	CC(NCC(COc1cccc(c12)NC(=O)CC2)O)(C)C
Carvedilol	COc1ccccc1OCCNCC(COc2c3c([nH]c4c3cccc4)ccc2)O
Cefdinir	[H]C1(C(NC(C(c2nc(N)sc2)=NO)=O)C3=O)N3C(C(=O)O)=C(C=C)CS1
Celecoxib	Cc1ccc(c2n(c3ccc(S(=O)(=O)N)cc3)nc(C(F)(F)F)c2)cc1
Cephalexin	[H]C1(C(NC(C(c2ccccc2)N)=O)C3=O)N3C(C(=O)O)=C(C)CS1
Cephapirin	[H]C1(C(NC(CSc2ccncc2)=O)C3=O)N3C(C(=O)O)=C(COC(=O)C)CS1
Cetirizine	OC(COCCN1CCN(C(c2ccc(Cl)cc2)c3ccccc3)CC1)=O
Cevimeline	CC1SCC2(C3CCN(CC3)C2)O1
Chlophedianol	CN(CCC(c1ccccc1Cl)(c2ccccc2)O)C
Chlordiazepoxide	CNC1=Nc2ccc(Cl)cc2C(=[N+]([O-])C1)c3ccccc3
Chlorhexidine	Clc1ccc(NC(NC(NCCCCCCNC(NC(Nc2ccc(Cl)cc2)=N)=N)=N)=N)cc1
Chlormezanone	CN1C(=O)CCS(=O)(=O)C1c2ccc(Cl)cc2
Chlorobutanol	CC(C(Cl)(Cl)Cl)(O)C
Chloroquine	CCN(CCCC(Nc1c2c(cc(Cl)cc2)ncc1)C)CC
Chlorothiazide	NS(=O)(=O)c1cc2c(cc1Cl)N=CNS2(=O)=O
Chlorotrianisene	COc1ccc(C(=C(c2ccc(OC)cc2)c3ccc(OC)cc3)Cl)cc1
Chlorphenesin	OCC(COc1ccc(Cl)cc1)O
Chlorpheniramine	CN(CCC(c1ccccn1)c2ccc(Cl)cc2)C
Chlorphentermine	CC(Cc1ccc(Cl)cc1)(N)C
Chlorpromazine	CN(CCCN1c2c(ccc(Cl)c2)Sc3c1cccc3)C
Chlorpropamide	CCCNC(NS(c1ccc(Cl)cc1)(=O)=O)=O
Chlorthalidone	NS(c1cc(C2(c3c(cccc3)C(=O)N2)O)ccc1Cl)(=O)=O
Chlorzoxazone	Clc1ccc2c(NC(=O)O2)c1
Cholecalciferol	[H]C1(C(CCCC(C)C)C)C(C)(C2([H])CC1)CCCC2=CC=C3C(=C)CCC(O)C3
Choline	C[N+](CCO)(C)C
Ciclesonide	[H]C1(OC(C2CCCCC2)O3)C3(C(COC(C(C)C)=O)=O)C(C)(C4([H])C1)CC(O)C([H])(C45[H])C(C)(C(=C6)CC5)C=CC6=O
Cilostazol	O=C1Nc2c(cc(OCCCCc3n(C4CCCCC4)nnn3)cc2)CC1
Cimetidine	CN\C(=N/CCSCc1nc[nH]c1C)\NC#N
Cinnarizine	C(N1CCN(C(c2ccccc2)c3ccccc3)CC1)C=Cc4ccccc4
Cinoxacin	CCN1c2c(cc(c3c2)OCO3)C(=O)C(C(=O)O)=N1
Ciprofloxacin	OC(C(C(=O)c1c(cc(N2CCNCC2)c(F)c1)N3C4CC4)=C3)=O
Cisapride	COC1C(NC(c2cc(Cl)c(N)cc2OC)=O)CCN(CCCOc3ccc(F)cc3)C1
Citalopram	CN(CCCC1(c2ccc(F)cc2)c3c(cc(C#N)cc3)CO1)C
Clemastine	CN1C(CCOC(c2ccc(Cl)cc2)(c3ccccc3)C)CCC1
Clindamycin	CCCC1CN(C)C(C(NC(C2C(O)C(O)C(O)C(SC)O2)C(Cl)C)=O)C1
Clobazam	CN1C(=O)CC(=O)N(c2ccccc2)c3c1ccc(Cl)c3
Clobutinol	CC(C(Cc1ccc(Cl)cc1)(O)C)CN(C)C
Clofibrate	CCOC(C(Oc1ccc(Cl)cc1)(C)C)=O
Clomipramine	CN(CCCN1c(c2CCc(c13)cccc3)cc(Cl)cc2)C
Clonazepam	[O-][N+](c1ccc2c(C(c3ccccc3Cl)=NCC(=O)N2)c1)=O
Clonidine	Clc1cccc(Cl)c1NC2=NCCN2
Clopidogrel	COC(C(c1ccccc1Cl)N2Cc3c(scc3)CC2)=O
Clotrimazole	Clc1ccccc1C(c2ccccc2)(c3ccccc3)n4cncc4
Clozapine	CN1CCN(C(c2c(cccc2)Nc3c4cc(Cl)cc3)=N4)CC1
Codeine	[H]C1(C(O)C=C2)C3(C2([H])C4([H])N(C)CC3)c(c5O1)c(C4)ccc5OC
Colchicine	COc1c(OC)c(OC)c2c(CCC(NC(=O)C)C(C2=C3)=CC(=O)C(OC)=C3)c1
Croconazole hydrochloride	C=C(n1cncc1)c2c(OCc3cc(Cl)ccc3)cccc2
Crotamiton	CCN(c1ccccc1C)C(C=CC)=O
Cyclacillin	[H]C1(C(NC(C2(CCCCC2)N)=O)C3=O)N3C(C(=O)O)C(C)(C)S1
Cyclandelate	CC1CC(C)(C)CC(OC(C(c2ccccc2)O)=O)C1
Cyclobenzaprine	CN(CCC=C1c2c(cccc2)C=Cc3c1cccc3)C
Cyclopentolate	CN(CCOC(C(C1(CCCC1)O)c2ccccc2)=O)C
Cyclosporin A	CCC1C(=O)N(C)CC(=O)N(C)C(CC(C)C)C(=O)NC(C(C)C)C(=O)N(C)C(CC(C)C)C(=O)NC(C)C(=O)NC(C)C(=O)N(C)C(CC(C)C)C(=O)N(C)C(CC(C)C)C(=O)N(C)C(C(C)C)C(=O)N(C)C(C(C(CC=CC)C)O)C(=O)N1
Cyclothiazide	NS(c1c(Cl)cc2c(S(=O)(=O)NC(C3C4CC(C=C4)C3)N2)c1)(=O)=O
Cyproterone	[H]C1(C(=O)C=C2C3(C([H])(C4([H])C=C2Cl)CCC(C)(C45[H])C(C(=O)C)(O)CC5)C)C3([H])C1
Cytarabine	NC(C=CN(C1C(O)C(O)C(CO)O1)C2=O)=N2
Dacarbazine	CN(N=Nc1[nH]cnc1C(=O)N)C
Danazol	[H]C1(C2([H])C(C(C)(C(=C3)CC2)Cc4c3onc4)([H])CC5)C5(C)C(C#C)(O)CC1
Dantrolene	[O-][N+](c1ccc(c2oc(C=NN3C(=O)NC(=O)C3)cc2)cc1)=O
Dapsone	Nc1ccc(S(c2ccc(N)cc2)(=O)=O)cc1
Dasatinib	Cc1nc(N2CCN(CCO)CC2)cc(Nc3sc(C(Nc4c(Cl)cccc4C)=O)cn3)n1
Deferoxamine	CC(N(CCCCCNC(CCC(N(CCCCCNC(CCC(N(CCCCCN)O)=O)=O)O)=O)=O)O)=O
Demeclocycline	CN(C)[C@H]1[C@@H]2C[C@@H]3[C@H](O)c4c(Cl)ccc(O)c4C(=O)C3=C(O)[C@]2(O)C(=O)C(=C1O)C(=O)N
Deserpidine	[H]C1(CN2C(c3c(c4c(cccc4)[nH]3)CC2)([H])C5)C5([H])C(C(OC)=O)C(OC)C(OC(c6cc(OC)c(OC)c(OC)c6)=O)C1
Desloratadine	Clc1ccc2c(CCc(c3C2=C4CCNCC4)cccn3)c1
Desonide	[H]C1(OC(C)(C)O2)C2(C(CO)=O)C(C)(C3([H])C1)CC(O)C([H])(C34[H])C(C)(C(=C5)CC4)C=CC5=O
Desoximetasone	[H]C1(C2([H])C(C(C)(C(=C3)CC2)C=CC3=O)(F)C(O)C4)C4(C)C(C(CO)=O)C(C)C1
Dexamethasone	[H]C1(C2([H])C(C(C)(C(=C3)CC2)C=CC3=O)(F)C(O)C4)C4(C)C(C(CO)=O)(O)C(C)C1
Dexbrompheniramine	CN(CCC(c1ccccn1)c2ccc(Br)cc2)C
Dextroamphetamine	CC(Cc1ccccc1)N
Dextromethorphan	[H]C1(C2N(C)CC3)C3(c4c(ccc(OC)c4)C2)CCCC1
Diazepam	CN1C(=O)CN=C(c2ccccc2)c3c1ccc(Cl)c3
Diazoxide	CC(Nc1c(cc(Cl)cc1)S2(=O)=O)=N2
Dibucaine	CCCCOc1cc(C(NCCN(CC)CC)=O)c2c(cccc2)n1
Dichlorphenamide	NS(c1cc(S(=O)(=O)N)c(Cl)c(Cl)c1)(=O)=O
Diclofenac	OC(Cc1ccccc1Nc2c(Cl)cccc2Cl)=O
Dicumarol	OC1=C(CC2=C(O)c3ccccc3OC2=O)C(=O)Oc4ccccc14
Didanosine	OCC1OC(n2c3c(C(=O)NC=N3)nc2)CC1
Dienestrol	CC=C(c1ccc(O)cc1)C(c2ccc(O)cc2)=CC
Diethylpropion	CCN(C(C(c1ccccc1)=O)C)CC
Diethylstilbestrol	CCC(c1ccc(O)cc1)=C(c2ccc(O)cc2)CC
Diflunisal	OC(c1cc(c2c(F)cc(F)cc2)ccc1O)=O
Digoxin	[H]C1(CC(OC2OC(C)C(OC3OC(C)C(OC4OC(C)C(O)C(O)C4)C(O)C3)C(O)C2)CC5)C5(C)C6([H])C(C(O)(C7(C)C(O)C6)CCC7C(COC8=O)=C8)([H])CC1
Dihydroergotamine	[H]C1(C(O)(N2C(Cc3ccccc3)C4=O)OC(NC(C5CC([H])(C6([H])N(C)C5)c7c(c8C6)c(ccc7)[nH]c8)=O)(C)C2=O)N4CCC1
Dihydrotachysterol	CC(C(C=CC(C1C2(C)C(C(=CC=C3C(C)CCC(O)C3)CCC2)CC1)C)C)C
Dilazep	COc1c(OC)c(OC)cc(C(OCCCN2CCN(CCCOC(c3cc(OC)c(OC)c(OC)c3)=O)CCC2)=O)c1
Diltiazem	COc1ccc(C2C(OC(=O)C)C(=O)N(CCN(C)C)c3c(cccc3)S2)cc1
Diperodon	O=C(OCC(OC(Nc1ccccc1)=O)CN2CCCCC2)Nc3ccccc3
Diphemanil	C[N+]1(CCC(=C(c2ccccc2)c3ccccc3)CC1)C
Diphenhydramine	CN(CCOC(c1ccccc1)c2ccccc2)C
Dipyridamole	OCCN(c1nc(N2CCCCC2)c3c(c(N4CCCCC4)nc(N(CCO)CCO)n3)n1)CCO
Disopyramide	CC(N(C(C)C)CCC(c1ccccn1)(c2ccccc2)C(=O)N)C
Divalproex	CCCC(C(=O)O)CCC
Dobutamine	CC(NCCc1ccc(O)c(O)c1)CCc2ccc(O)cc2
Dofetilide	CN(CCc1ccc(NS(=O)(=O)C)cc1)CCOc2ccc(NS(=O)(=O)C)cc2
Domperidone	Clc1ccc2c(NC(=O)N2C3CCN(CCCN4c5c(cccc5)NC4=O)CC3)c1
Donepezil	[H]C1(C(=O)c(c2C1)cc(OC)c(OC)c2)CC3CCN(Cc4ccccc4)CC3
Doxazosin	COc1c(OC)cc2c(nc(N3CCN(C(C4Oc5c(cccc5)OC4)=O)CC3)nc2N)c1
Doxepin	CN(CCC=C1c2c(cccc2)OCc3c1cccc3)C
Doxorubicin	COc1c2c(C(=O)c(c3C2=O)c(O)c4c(C(OC5OC(C)C(O)C(N)C5)CC(C(CO)=O)(O)C4)c3O)ccc1
Doxycycline calcium	[H]C1(C(O)C([H])(C23O)C(N(C)C)C(O)=C(C(=O)N)C2=O)C(=C3O)C(=O)c(c4C1C)c(O)ccc4
Droperidol	Fc1ccc(C(CCCN2CC=C(N3c4c(cccc4)NC3=O)CC2)=O)cc1
Duloxetine	CNCCC(c1sccc1)Oc2c3c(cccc3)ccc2
Dutasteride	[H]C1(C2([H])C(C(C)(C3([H])CC2)C=CC(=O)N3)CC4)C4(C)C(C(Nc5cc(C(F)(F)F)ccc5C(F)(F)F)=O)CC1
Dyclonine	CCCCOc1ccc(C(CCN2CCCCC2)=O)cc1
Econazole	[H]C(c1c(Cl)cc(Cl)cc1)(OCc2ccc(Cl)cc2)Cn3cncc3
Edetic acid	OC(CN(CC(=O)O)CCN(CC(=O)O)CC(=O)O)=O
Efavirenz	FC(C1(C#CC2CC2)c(c3NC(=O)O1)cc(Cl)cc3)(F)F
Enalapril	CCOC(C(NC(C(N1C(C(=O)O)CCC1)=O)C)CCc2ccccc2)=O
Encainide	COc1ccc(C(Nc2c(CCC3N(C)CCCC3)cccc2)=O)cc1
Enoxacin	CCN1c2c(cc(F)c(N3CCNCC3)n2)C(=O)C(C(=O)O)=C1
Enoximone	CSc1ccc(C(C(NC(=O)N2)=C2C)=O)cc1
Ephedrine	CNC(C(c1ccccc1)O)C
Epicatechin	C1(C(O)C(c2ccc(O)c(O)c2)Oc3c1c(O)cc(O)c3)c4c5c(CC(O)C(c6ccc(O)c(O)c6)O5)c(O)cc4O
Epinephrine	CNCC(c1ccc(O)c(O)c1)O
Eplerenone	[H]C1(C2C(C(C)(C(=C3)CC2C(OC)=O)CCC3=O)(C4C5)O4)C5(C)C6(OC(=O)CC6)CC1
Eprosartan	CCCCc1n(Cc2ccc(C(=O)O)cc2)c(C=C(C(=O)O)Cc3sccc3)cn1
Erythrityl tetranitrate	[O-][N+](OCC(C(O[N+](=O)[O-])CO[N+](=O)[O-])O[N+](=O)[O-])=O
Erythromycin	CCC1C(O)(C)C(O)C(C)C(=O)C(C)CC(O)(C)C(OC2C(O)C(N(C)C)CC(C)O2)C(C)C(OC3OC(C)C(O)C(OC)(C)C3)C(C)C(=O)O1
Estazolam	Clc1ccc2c(C(c3ccccc3)=NCc(n24)nnc4)c1
Estradiol beta	[H]C1(C([H])(C2([H])CC3)CCc4c2ccc(O)c4)C3(C)C(O)CC1
Ethacrynic acid	CCC(C(c1ccc(OCC(=O)O)c(Cl)c1Cl)=O)=C
Ethambutol dihydrochloride	CCC(NCCNC(CO)CC)CO
Ethinamate	NC(OC1(C#C)CCCCC1)=O
Ethinyl estradiol	[H]C1(C([H])(C2([H])CC3)CCc4c2ccc(O)c4)C3(C)C(C#C)(O)CC1
Ethionamide	CCc1cc(C(=S)N)ccn1
Ethosuximide	CCC1(C(=O)NC(=O)C1)C
Etodolac	CCc1c2c(c3c(C(CC(=O)O)(CC)OCC3)[nH]2)ccc1
Etomidate	CCOC(c1n(C(c2ccccc2)C)cnc1)=O
Etoposide	[H]C1(C(OC2C(O)C(O)C([H])(C3([H])O2)OC(C)OC3)c4c(cc(c5c4)OCO5)C6c7cc(OC)c(O)c(OC)c7)C6([H])C(=O)OC1
Etoricoxib	Cc1ncc(c2ncc(Cl)cc2c3ccc(S(=O)(=O)C)cc3)cc1
Etretinate	CCOC(C=C(C=CC=C(C=Cc1c(C)cc(OC)c(C)c1C)C)C)=O
Exemestane	[H]C1(C2([H])C(C(C)(C(=C3)C(=C)C2)C=CC3=O)([H])CC4)C4(C)C(=O)CC1
Famciclovir	CC(OCC(COC(=O)C)CCn1c2c(cnc(N)n2)nc1)=O
Famotidine	NC(=N)Nc1nc(CSCCC(=N)NS(=O)(=O)N)cs1
Fasudil	O=S(c1c2c(cncc2)ccc1)(N3CCNCCC3)=O
Felbamate	NC(OCC(c1ccccc1)COC(=O)N)=O
Felodipine	CCOC(C(C(c1cccc(Cl)c1Cl)C(C(OC)=O)=C(C)N2)=C2C)=O
Fenclofenac	OC(Cc1c(Oc2c(Cl)cc(Cl)cc2)cccc1)=O
Fenfluramine	CCNC(Cc1cccc(C(F)(F)F)c1)C
Fenofibrate	CC(OC(C(Oc1ccc(C(c2ccc(Cl)cc2)=O)cc1)(C)C)=O)C
Fenoterol	CC(NCC(c1cc(O)cc(O)c1)O)Cc2ccc(O)cc2
Fentanyl	CCC(N(c1ccccc1)C2CCN(CCc3ccccc3)CC2)=O
Fexofenadine	CC(c1ccc(C(CCCN2CCC(C(c3ccccc3)(c4ccccc4)O)CC2)O)cc1)(C(=O)O)C
Finasteride	[H]C1(C2([H])C(C(C)(C3([H])CC2)C=CC(=O)N3)([H])CC4)C4(C)C(C(NC(C)(C)C)=O)CC1
Fluconazole	OC(c1ccc(F)cc1F)(Cn2ncnc2)Cn3ncnc3
Flucytosine	NC(NC(=O)N=C1)=C1F
Fludrocortisone	[H]C1(C2([H])C(C(C)(C(=C3)CC2)CCC3=O)(F)C(O)([H])C4)C4(C)C(C(CO)=O)(O)CC1
Flufenamic acid	OC(c1c(Nc2cccc(C(F)(F)F)c2)cccc1)=O
Flumazenil	CCOC(c1ncn(c12)c3c(cc(F)cc3)C(=O)N(C)C2)=O
Flunitrazepam	CN1C(=O)CN=C(c2ccccc2F)c3c1ccc([N+](=O)[O-])c3
Fluorometholone	[H]C1(C2([H])C(C(C)(C(=C3)C(C)C2)C=CC3=O)(F)C(O)C4)C4(C)C(C(=O)C)(O)CC1
Fluoxetine	CNCCC(c1ccccc1)Oc2ccc(C(F)(F)F)cc2
Fluoxymesterone	[H]C1(C2([H])C(C(C)(C(=C3)CC2)CCC3=O)(F)C(O)C4)C4(C)C(O)(C)CC1
Fluphenazine	OCCN1CCN(CCCN2c3c(ccc(C(F)(F)F)c3)Sc4c2cccc4)CC1
Flurazepam	CCN(CCN1C(=O)CN=C(c2ccccc2F)c3c1ccc(Cl)c3)CC
Flurbiprofen	CC(c1ccc(c2ccccc2)c(F)c1)C(=O)O
Fluspirilene	Fc1ccc(C(c2ccc(F)cc2)CCCN3CCC4(C(=O)NCN4c5ccccc5)CC3)cc1
Flutamide	CC(C(Nc1ccc([N+](=O)[O-])c(C(F)(F)F)c1)=O)C
Fluticasone	CC1C(C(SCF)=O)(OC(c2occc2)=O)C(C)(C3C1)CC(O)C(F)(C34)C(C)(C(=C5)C(F)C4)C=CC5=O
Fluvastatin	CC(n1c2c(cccc2)c(c3ccc(F)cc3)c1C=CC(CC(CC(=O)O)O)O)C
Fluvoxamine	COCCCCC(c1ccc(C(F)(F)F)cc1)=NOCCN
Folic acid	NC(Nc1c(nc(CNc2ccc(C(NC(C(=O)O)CCC(=O)O)=O)cc2)cn1)C3=O)=N3
Fomepizole	Cc1cn[nH]c1
Formoterol	COc1ccc(CC(NCC(c2ccc(O)c(NC=O)c2)O)C)cc1
Fosfomycin	CC1C(P(=O)(O)O)O1
Furazolidone	[O-][N+](c1oc(C=NN2C(=O)OCC2)cc1)=O
Furosemide	NS(c1c(Cl)cc(NCc2occc2)c(C(=O)O)c1)(=O)=O
Gabapentin	NCC1(CCCCC1)CC(=O)O
Gallamine	CC[N+](CCOc1c(OCC[N+](CC)(CC)CC)c(OCC[N+](CC)(CC)CC)ccc1)(CC)CC
Gamma hydroxybutyrate	OCCCC(=O)[O-]
Gatifloxacin	COc1c2c(C(=O)C(C(=O)O)=CN2C3CC3)cc(F)c1N4CC(C)NCC4
Gemcitabine	NC(C=CN(C1C(F)(F)C(O)C(CO)O1)C2=O)=N2
Gemfibrozil	Cc1ccc(C)c(OCCCC(C(=O)O)(C)C)c1
Genistein	Oc1ccc(C(C(=O)c2c(cc(O)cc2O)O3)=C3)cc1
Geranylgeranylacetone	CC(=CCCC(=CCCC(=CCCC(=CCCC(=O)C)C)C)C)C
Glibenclamide	COc1ccc(Cl)cc1C(NCCc2ccc(S(NC(NC3CCCCC3)=O)(=O)=O)cc2)=O
Gliclazide	Cc1ccc(S(NC(NN2CC(C3C2)CCC3)=O)(=O)=O)cc1
Glipizide	Cc1ncc(C(NCCc2ccc(S(NC(NC3CCCCC3)=O)(=O)=O)cc2)=O)nc1
Glutethimide	CCC1(c2ccccc2)C(=O)NC(=O)CC1
Glycopyrrolate	C[N+]1(CC(OC(C(c2ccccc2)(C3CCCC3)O)=O)CC1)C
Granisetron	Cn1c2c(cccc2)c(C(NC3CC(N(C)C4C3)CCC4)=O)n1
Griseofulvin	COc1c2c(OC3(C(OC)=CC(=O)CC3C)C2=O)c(Cl)c(OC)c1
Guaifenesin	COc1ccccc1OCC(CO)O
Guanfacine	NC(NC(Cc1c(Cl)cccc1Cl)=O)=N
Haloperidol	OC1(c2ccc(Cl)cc2)CCN(CCCC(c3ccc(F)cc3)=O)CC1
Heptabarbital	CCC1(C(CCCCC2)=C2)C(=O)NC(=O)NC1=O
Hesperetin	COc1ccc(C2Oc3c(c(O)cc(O)c3)C(=O)C2)cc1O
Hydrochlorothiazide	NS(c1c(Cl)cc2c(S(=O)(=O)NCN2)c1)(=O)=O
Hydrocodone	[H]C1(C(=O)CC2)C3(C2([H])C4([H])N(C)CC3)c(c5O1)c(C4)ccc5OC
Hydrocortamate	CCN(CC(OCC(C1(C(C)(C2CC1)CC(O)C(C23)C(C)(C(=C4)CC3)CCC4=O)O)=O)=O)CC
Hydrocortisone	[H]C1(C2([H])C(C(C)(C(=C3)CC2)CCC3=O)([H])C(O)([H])C4)C4(C)C(C(CO)=O)(O)CC1
Hydroflumethiazide	NS(c1c(C(F)(F)F)cc2c(S(=O)(=O)NCN2)c1)(=O)=O
Hydroxychloroquine	CCN(CCCC(Nc1c2c(cc(Cl)cc2)ncc1)C)CCO
Hydroxyzine	OCCOCCN1CCN(C(c2ccc(Cl)cc2)c3ccccc3)CC1
Hyoscyamine	[H]C1(N(C)C2([H])CC1)CC(OC(C(c3ccccc3)CO)=O)C2
Ibandronate	CCCCCN(CCC(P(=O)(O)O)(P(=O)(O)O)O)C
Ibuprofen	CC(Cc1ccc(C(C(=O)O)C)cc1)C
Idebenone	COC1=C(OC)C(=O)C(CCCCCCCCCCO)=C(C)C1=O
Imatinib	CN1CCN(Cc2ccc(C(Nc3cc(Nc4nc(c5cnccc5)ccn4)c(C)cc3)=O)cc2)CC1
Imipramine	CN(CCCN1c2c(cccc2)CCc3c1cccc3)C
Imiquimod	CC(Cn1c2c(c(N)nc3c2cccc3)nc1)C
Indapamide	CC1N(NC(c2ccc(Cl)c(S(=O)(=O)N)c2)=O)c3c(cccc3)C1
Indomethacin	COc1ccc2c(c(CC(=O)O)c(C)n2C(c3ccc(Cl)cc3)=O)c1
Iodipamide	OC(c1c(I)c(NC(CCCCC(Nc2c(I)cc(I)c(C(=O)O)c2I)=O)=O)c(I)cc1I)=O
Iohexol	CC(N(c1c(I)c(C(NCC(CO)O)=O)c(I)c(C(NCC(CO)O)=O)c1I)CC(CO)O)=O
Iprindole	CN(CCCn1c(c2c(c13)cccc3)CCCCCC2)C
Irbesartan	CCCCC(N(Cc1ccc(c2ccccc2c3nn[nH]n3)cc1)C(=O)C45CCCC4)=N5
Isocarboxazid	Cc1onc(C(NNCc2ccccc2)=O)c1
Isoniazid	NNC(c1ccncc1)=O
Isopropamide	CC([N+](C(C)C)(CCC(c1ccccc1)(c2ccccc2)C(=O)N)C)C
Isoproterenol	CC(NCC(c1ccc(O)c(O)c1)O)C
Isosorbide mononitrate	[H]C1(C(O)CO2)C2([H])C(O[N+](=O)[O-])CO1
Isotretinoin	CC(=CC=CC(=CC(=O)O)C)C=CC(C(C)(C)CCC1)=C1C
Isradipine	COC(C(C(c1c(c2ccc1)non2)C(C(OC(C)C)=O)=C(C)N3)=C3C)=O
Itraconazole	CCC(N1C(=O)N(c2ccc(N3CCN(c4ccc(OCC5OC(c6ccc(Cl)cc6Cl)(Cn7ncnc7)OC5)cc4)CC3)cc2)C=N1)C
Josamycin	COC1C(OC2C(O)C(N(C)C)C(OC3OC(C)C(OC(CC(C)C)=O)C(O)(C)C3)C(C)O2)C(CC=O)CC(C)C(O)C=CC=CCC(C)OC(=O)CC1OC(=O)C
Kanamycin	NCC1C(O)C(O)C(O)C(OC2C(O)C(OC3C(O)C(N)C(O)C(CO)O3)C(N)CC2N)O1
Ketanserin	O=C(c1ccc(F)cc1)C2CCN(CCN3C(=O)c(c4NC3=O)cccc4)CC2
Ketoconazole	CC(N1CCN(c2ccc(OCC3OC(c4ccc(Cl)cc4Cl)(Cn5cncc5)OC3)cc2)CC1)=O
Ketoprofen	CC(c1cccc(C(c2ccccc2)=O)c1)C(=O)O
Ketorolac	OC(C1c2n(c(C(c3ccccc3)=O)cc2)CC1)=O
Ketotifen	CN1CCC(=C2c3c(cccc3)CC(=O)c4c2ccs4)CC1
Lafutidine	O=C(NCC=CCOc1nccc(CN2CCCCC2)c1)CS(Cc3occc3)=O
Lamivudine	NC(C=CN(C1OC(CO)SC1)C2=O)=N2
Lamotrigine	Nc1nnc(c2cccc(Cl)c2Cl)c(N)n1
Lansoprazole	Cc1c(OCC(F)(F)F)ccnc1C[S+]([O-])c2nc3ccccc3[nH]2
Lapatinib	CS(CCNCc1oc(c2ccc3c(c(Nc4ccc(OCc5cccc(F)c5)c(Cl)c4)ncn3)c2)cc1)(=O)=O
Leflunomide	Cc1oncc1C(Nc2ccc(C(F)(F)F)cc2)=O
Letrozole	N#Cc1ccc(C(c2ccc(C#N)cc2)n3ncnc3)cc1
Levamisole	C1SC(N2C1)=NC(c3ccccc3)C2
Levodopa	NC(C(=O)O)Cc1ccc(O)c(O)c1
Levofloxacin	CC1N2c(c3OC1)c(C(=O)C(C(=O)O)=C2)cc(F)c3N4CCN(C)CC4
Levorphanol	[H]C1(C2N(C)CC3)C3(c4c(ccc(O)c4)C2)CCCC1
Levosulpiride	CCN1C(CNC(c2c(OC)ccc(S(=O)(=O)N)c2)=O)CCC1
Levothyroxine	NC(C(=O)O)Cc1cc(I)c(Oc2cc(I)c(O)c(I)c2)c(I)c1
Lidocaine	CCN(CC(Nc1c(C)cccc1C)=O)CC
Lincomycin	[H]C1(SC)C(O)C(O)C(O)C(C(C(O)C)NC(C2N(C)CC(CCC)C2)=O)([H])O1
Liothyronine	NC(C(=O)O)Cc1cc(I)c(Oc2ccc(O)c(I)c2)c(I)c1
Lisinopril	NCCCCC(C(N1C(C(=O)O)CCC1)=O)NC(C(=O)O)CCc2ccccc2
Lisuride	[H]C1(N(C)CC2NC(N(CC)CC)=O)C(=C2)c3c(c4C1)c(ccc3)[nH]c4
Lopinavir	CC(C(C(NC(Cc1ccccc1)CC(C(NC(COc2c(C)cccc2C)=O)Cc3ccccc3)O)=O)N4C(=O)NCCC4)C
Loratadine	CCOC(N1CCC(=C2c3c(cc(Cl)cc3)CCc(c24)cccn4)CC1)=O
Lorazepam	OC1C(=O)Nc2c(cc(Cl)cc2)C(c3ccccc3Cl)=N1
Lornoxicam	CN1S(=O)(=O)c(c2C(O)=C1C(Nc3ncccc3)=O)cc(Cl)s2
Losartan	CCCCc1n(Cc2ccc(c3ccccc3c4nn[nH]n4)cc2)c(CO)c(Cl)n1
Lovastatin	[H]C1(C(CCC2OC(=O)CC(O)C2)C(C)C=C3)C3=CC(C)CC1OC(C(CC)C)=O
Loxapine	CN1CCN(C(c2c(ccc(Cl)c2)Oc3c4cccc3)=N4)CC1
Lymecycline	[H]C1(C(N(C)C)C(O)=C(C(NCNCCCCC(C(=O)O)N)=O)C2=O)C2(O)C(O)=C3C(C(O)(C)c(c4C3=O)cccc4O)([H])C1
Masoprocol	CC(C(Cc1ccc(O)c(O)c1)C)Cc2ccc(O)c(O)c2
Mazindol	OC1(c2ccc(Cl)cc2)c3c(cccc3)C(N14)=NCC4
Mebendazole	COC(Nc1[nH]c2c(ccc(C(c3ccccc3)=O)c2)n1)=O
Mecamylamine	CNC1(C(C)(C)C(CC12)CC2)C
Meclozine	Cc1cc(CN2CCN(C(c3ccc(Cl)cc3)c4ccccc4)CC2)ccc1
Medroxyprogesterone	[H]C1(C2([H])C(C(C)(C(=C3)C(C)C2)CCC3=O)([H])CC4)C4(C)C(C(=O)C)(O)CC1
Medrysone	[H]C1(C2([H])C(C(C)(C(=C3)C(C)C2)CCC3=O)([H])C(O)C4)C4(C)C(C(=O)C)CC1
Mefenamic acid	Cc1c(C)c(Nc2ccccc2C(=O)O)ccc1
Mefloquine	OC(c1c2c(c(C(F)(F)F)ccc2)nc(C(F)(F)F)c1)C3NCCCC3
Melatonin	COc1ccc2c(c(CCNC(=O)C)c[nH]2)c1
Meloxicam	CN1S(=O)(=O)c2c(cccc2)C(O)=C1C(Nc3sc(C)cn3)=O
Memantine	CC1(C2)CC(CC23N)(C)CC(C3)C1
Menadione	CC(C(=O)c1c(cccc1)C2=O)=C2
Meperidine	CCOC(C1(c2ccccc2)CCN(C)CC1)=O
Meprobamate	CCCC(COC(=O)N)(COC(=O)N)C
Meropenem	CC(C1C(N2C1=O)C(C)C(SC3CC(C(N(C)C)=O)NC3)=C2C(=O)O)O
Mestranol	[H]C1(C([H])(C2([H])CC3)CCc4c2ccc(OC)c4)C3(C)C(C#C)(O)CC1
Metaraminol	CC(C(c1cccc(O)c1)O)N
Metergoline	CN1C2C(c(c(c3n(C)c4)c4C2)ccc3)CC(CNC(OCc5ccccc5)=O)C1
Metformin	CN(C(NC(=N)N)=N)C
Methacycline	CN(C)[C@H]1[C@@H]2[C@@H](O)[C@@H]3C(=C)c4cccc(O)c4C(=O)C3=C(O)[C@]2(O)C(=O)C(=C1O)C(=O)N
Metharbital	CCC1(C(=O)N(C)C(=O)NC1=O)CC
Methazolamide	CN1C(=NC(=O)C)SC(S(=O)(=O)N)=N1
Methocarbamol	COc1ccccc1OCC(COC(=O)N)O
Methotrexate	CN(c1ccc(C(NC(C(=O)O)CCC(=O)O)=O)cc1)Cc2cnc3c(c(N)nc(N)n3)n2
Methsuximide	CN1C(=O)C(c2ccccc2)(C)CC1=O
Methyldopa	CC(C(=O)O)(Cc1ccc(O)c(O)c1)N
Methylphenidate	COC(C(c1ccccc1)C2NCCCC2)=O
Methylprednisolone	[H]C1(C2([H])C(C(C)(C(=C3)C(C)C2)C=CC3=O)([H])C(O)C4)C4(C)C(C(CO)=O)(O)CC1
Methysergide	[H]C1(N(C)CC2C(NC(CO)CC)=O)C(=C2)c3c(c4C1)c(ccc3)n(C)c4
Metoclopramide	CCN(CCNC(c1cc(Cl)c(N)cc1OC)=O)CC
Metolazone	CC1N(c2ccccc2C)C(=O)c3c(cc(Cl)c(S(=O)(=O)N)c3)N1
Metoprolol	COCCc1ccc(OCC(CNC(C)C)O)cc1
Metrizamide	CN(c1c(I)c(C(NC2C(O)C(O)C(CO)OC2O)=O)c(I)c(NC(=O)C)c1I)C(=O)C
Metronidazole	Cc1n(CCO)c([N+](=O)[O-])cn1
Metyrapone	CC(c1cnccc1)(C(c2cnccc2)=O)C
Mianserin	CN1CC2N(c3c(cccc3)Cc4c2cccc4)CC1
Miconazole	Clc1ccc(COC(c2ccc(Cl)cc2Cl)Cn3cncc3)c(Cl)c1
Midazolam	Cc1n(c2cn1)c3c(cc(Cl)cc3)C(c4ccccc4F)=NC2
Midodrine	COc1ccc(OC)c(C(CNC(CN)=O)O)c1
Mifepristone	[H]C1(C([H])(C(=C2C3=CC(=O)CC2)C(c4ccc(N(C)C)cc4)C5)CC3)C5(C)C(C#CC)(O)CC1
Milrinone	CC(NC(=O)C(C#N)=C1)=C1c2ccncc2
Mimosine	NC(C(=O)O)CN1C=C(O)C(=O)C=C1
Minaprine	Cc1cc(c2ccccc2)nnc1NCCN3CCOCC3
Minocycline	CN(C)[C@H]1[C@@H]2C[C@@H]3Cc4c(ccc(O)c4C(=O)C3=C(O)[C@]2(O)C(=O)C(=C1O)C(=O)N)N(C)C
Minoxidil	Nc1cc(nc(N)[n+]1[O-])N2CCCCC2
Mitiglinide	OC(C(Cc1ccccc1)CC(N2CC(C3C2)CCCC3)=O)=O
Mitotane	ClC(C(c1ccccc1Cl)c2ccc(Cl)cc2)Cl
Mitoxantrone	OCCNCCNc1c2c(C(=O)c3c(c(O)ccc3O)C2=O)c(NCCNCCO)cc1
Moclobemide	Clc1ccc(C(NCCN2CCOCC2)=O)cc1
Modafinil	NC(=O)C[S+]([O-])C(c1ccccc1)c2ccccc2
Mupirocin	CC(C(C1C(CC2C(O)C(O)C(CC(=CC(OCCCCCCCCC(=O)O)=O)C)OC2)O1)C)O
Mycophenolic acid	COc1c(CC=C(CCC(=O)O)C)c(O)c2c(COC2=O)c1C
Nabumetone	COc1ccc2c(ccc(CCC(=O)C)c2)c1
Nadolol	CC(NCC(COc1c2c(CC(O)C(O)C2)ccc1)O)(C)C
Naftifine	CN(Cc1c2c(cccc2)ccc1)CC=Cc3ccccc3
Naproxen	COc1ccc2c(ccc(C(C(=O)O)C)c2)c1
Nateglinide	CC(C1CCC(C(NC(C(=O)O)Cc2ccccc2)=O)CC1)C
Nefazodone	CCC(N(CCOc1ccccc1)C(=O)N2CCCN3CCN(c4cccc(Cl)c4)CC3)=N2
Nevirapine	Cc1ccnc(c12)N(C3CC3)c(c4C(=O)N2)nccc4
Niacin	OC(c1cnccc1)=O
Nifedipine	COC(C(C(c1ccccc1[N+](=O)[O-])C(C(OC)=O)=C(C)N2)=C2C)=O
Niflumic acid	OC(c1c(Nc2cccc(C(F)(F)F)c2)nccc1)=O
Nimodipine	COCCOC(C(C(c1cccc([N+](=O)[O-])c1)C(C(OC(C)C)=O)=C(C)N2)=C2C)=O
Nisoldipine	COC(C(C(c1ccccc1[N+](=O)[O-])C(C(OCC(C)C)=O)=C(C)N2)=C2C)=O
Nitrazepam	[O-][N+](c1ccc2c(C(c3ccccc3)=NCC(=O)N2)c1)=O
Nitrendipine	CCOC(C(C(c1cccc([N+](=O)[O-])c1)C(C(OC)=O)=C(C)N2)=C2C)=O
Nitrofurantoin	[O-][N+](c1oc(C=NN2C(=O)NC(=O)C2)cc1)=O
Nizatidine	CNC(=C[N+](=O)[O-])NCCSCc1nc(CN(C)C)sc1
Nocodazole	COC(Nc1[nH]c2c(ccc(C(c3sccc3)=O)c2)n1)=O
Nordazepam	O=C1Nc(c2C(c3ccccc3)=NC1)ccc(Cl)c2
Norephedrine	CC(C(c1ccccc1)O)N
Norepinephrine	NCC(c1ccc(O)c(O)c1)O
Norethindrone	[H]C1(C([H])(C2([H])CC3)CCC(C24[H])=CC(=O)CC4)C3(C)C(C#C)(O)CC1
Norfloxacin	CCN1c2c(cc(F)c(N3CCNCC3)c2)C(=O)C(C(=O)O)=C1
Noscapine	COc1c(OC)c(c2cc1)C(=O)OC2C3N(C)CCc4c3c(OC)c(c5c4)OCO5
Olanzapine	CN1CCN(CC1)C2=Nc3ccccc3Nc4sc(C)cc24
Olmesartan	CCCc1n(Cc2ccc(c3ccccc3c4nn[nH]n4)cc2)c(C(OCC(OC(=O)O5)=C5C)=O)c(C(O)(C)C)n1
Omeprazole	COc1ccc2[nH]c(nc2c1)[S+]([O-])Cc3ncc(C)c(OC)c3C
Ondansetron	Cn1c2c(cccc2)c3c1CCC(Cn4c(C)ncc4)C3=O
Oxamniquine	CC(NCC1Nc2c(cc(CO)c([N+](=O)[O-])c2)CC1)C
Oxaprozin	OC(CCc1oc(c2ccccc2)c(c3ccccc3)n1)=O
Oxazepam	OC1C(=O)Nc2c(cc(Cl)cc2)C(c3ccccc3)=N1
Oxcarbazepine	NC(N1c2c(cccc2)C(=O)Cc3c1cccc3)=O
Oxprenolol	CC(NCC(COc1ccccc1OCC=C)O)C
Oxyphencyclimine	CN1C(COC(C(c2ccccc2)(C3CCCCC3)O)=O)=NCCC1
Paclitaxel	[H]C1(C(OC(=O)C)(C2CC3O)CO2)C3(C)C(=O)C(OC(=O)C)C(C(C)(C)C4(O)C1OC(c5ccccc5)=O)=C(C)C(OC(C(C(c6ccccc6)NC(c7ccccc7)=O)O)=O)C4
Pamidronate	NCCC(P(=O)(O)O)(P(=O)(O)O)O
Pancuronium	[H]C1(C2([H])C(C(C)(C3([H])CC2)CC([N+]4(CCCCC4)C)C(OC(=O)C)C3)([H])CC5)C5(C)C(OC(=O)C)C([N+]6(CCCCC6)C)C1
Pantoprazole sodium	COc1ccnc(CS(c2[nH]c3c(ccc(OC(F)F)c3)n2)=O)c1OC
Paromomycin	NCC1C(O)C(O)C(N)C(OC2C(O)C(OC3C(OC4C(N)C(O)C(O)C(CO)O4)C(N)CC(N)C3O)OC2CO)O1
Paroxetine	Fc1ccc(C2C(COc3ccc4c(OCO4)c3)CNCC2)cc1
Pazufloxacin	CC1N(c(c23)c(c(C4(CC4)N)c(F)c2)OC1)C=C(C(=O)O)C3=O
Pemoline	NC(OC(c1ccccc1)C2=O)=N2
Penicillin g	[H]C1(C(NC(Cc2ccccc2)=O)C3=O)N3C(C(=O)O)C(C)(C)S1
Pentagastrin	CSCCC(C(NC(C(NC(C(=O)N)Cc1ccccc1)=O)CC(=O)O)=O)NC(C(NC(CCNC(OC(C)(C)C)=O)=O)Cc2c(c3[nH]c2)cccc3)=O
Pentobarbital	CCCC(C1(C(=O)NC(=O)NC1=O)CC)C
Pentoxifylline	Cn1c2c(N(C)C(=O)N(CCCCC(=O)C)C2=O)nc1
Pergolide	[H]C1(N(CCC)CC(CSC)C2)C2([H])c3c(c4C1)c(ccc3)[nH]c4
Permethrin	CC1(C(C(OCc2cccc(Oc3ccccc3)c2)=O)C1C=C(Cl)Cl)C
Perphenazine	OCCN1CCN(CCCN2c3c(ccc(Cl)c3)Sc4c2cccc4)CC1
Phenacemide	NC(NC(Cc1ccccc1)=O)=O
Phenformin	NC(NC(NCCc1ccccc1)=N)=N
Phenindamine	CN1CC2=C(c3c(cccc3)C2c4ccccc4)CC1
Phenindione	O=C1c2c(cccc2)C(=O)C1c3ccccc3
Phenmetrazine	CC1C(c2ccccc2)OCCN1
Phensuximide	CN1C(=O)C(c2ccccc2)CC1=O
Phentermine	CC(Cc1ccccc1)(N)C
Phentolamine	Cc1ccc(N(c2cccc(O)c2)CC(NCC3)=N3)cc1
Phenylbutazone	CCCCC1C(=O)N(c2ccccc2)N(c3ccccc3)C1=O
Phenylbutyrate	OC(CCCc1ccccc1)=O
Phenylephrine	CNCC(c1cccc(O)c1)O
Phenytoin	O=C1NC(c2ccccc2)(c3ccccc3)C(=O)N1
Pilocarpine	CCC1C(=O)OCC1Cc2n(C)cnc2
Pimozide	Fc1ccc(C(c2ccc(F)cc2)CCCN3CCC(N4c5c(cccc5)NC4=O)CC3)cc1
Pindolol	CC(NCC(COc1c2c([nH]cc2)ccc1)O)C
Pioglitazone	CCc1ccc(CCOc2ccc(CC3C(=O)NC(=O)S3)cc2)nc1
Piperacillin	CCN1C(=O)C(=O)N(C(NC(c2ccccc2)C(NC3C(N4C3=O)SC(C)(C)C4C(=O)O)=O)=O)CC1
Piroxicam	CN1C(=C(O)c2ccccc2S1(=O)=O)C(=O)Nc3ccccn3
Pirprofen	CC(c1cc(Cl)c(N2CC=CC2)cc1)C(=O)O
Pitavastatin	OC(CC(CC(C=Cc1c(c2ccc(F)cc2)c(c3nc1C4CC4)cccc3)O)O)=O
Pivampicillin	[H]C1(C(NC(C(c2ccccc2)N)=O)C3=O)N3C(C(OCOC(C(C)(C)C)=O)=O)C(C)(C)S1
Pizotifen	CN1CCC(=C2c(c3CCc(c24)scc4)cccc3)CC1
Practolol	CC(NCC(COc1ccc(NC(=O)C)cc1)O)C
Pramipexole	CCCNC1Cc2c(nc(N)s2)CC1
Pravastatin	[H]C1(C(CCC(CC(CC(=O)O)O)O)C(C)C=C2)C2=CC(O)CC1OC(C(CC)C)=O
Praziquantel	O=C(N1CC(=O)N2C(c3c(cccc3)CC2)C1)C4CCCCC4
Prazosin	COc1c(OC)cc2c(nc(N3CCN(C(c4occc4)=O)CC3)nc2N)c1
Prednicarbate	CCOC(OC1(C(COC(CC)=O)=O)C(C)(C2CC1)CC(O)C(C23)C(C)(C(=C4)CC3)C=CC4=O)=O
Prednisolone	[H]C1(C2([H])C(C(C)(C(=C3)CC2)C=CC3=O)([H])C(O)C4)C4(C)C(C(CO)=O)(O)CC1
Prednisone	[H]C1(C2([H])C(C(C)(C(=C3)CC2)C=CC3=O)([H])C(=O)C4)C4(C)C(C(CO)=O)(O)CC1
Pregabalin	CC(CC(CC(=O)O)CN)C
Prenylamine	CC(NCCC(c1ccccc1)c2ccccc2)Cc3ccccc3
Primidone	CCC1(c2ccccc2)C(=O)NCNC1=O
Probenecid	CCCN(S(c1ccc(C(=O)O)cc1)(=O)=O)CCC
Probucol	CC(Sc1cc(C(C)(C)C)c(O)c(C(C)(C)C)c1)(Sc2cc(C(C)(C)C)c(O)c(C(C)(C)C)c2)C
Procainamide	CCN(CCNC(c1ccc(N)cc1)=O)CC
Procaine	CCN(CCOC(c1ccc(N)cc1)=O)CC
Procarbazine	CNNCc1ccc(C(NC(C)C)=O)cc1
Prochlorperazine	CN1CCN(CCCN2c3c(ccc(Cl)c3)Sc4c2cccc4)CC1
Procyclidine	OC(c1ccccc1)(C2CCCCC2)CCN3CCCC3
Progabide	NC(=O)CCC\N=C(/c1ccc(Cl)cc1)\c2cc(F)ccc2O
Progesterone	[H]C1(C2([H])C(C(C)(C(=C3)CC2)CCC3=O)([H])CC4)C4(C)C(C(=O)C)CC1
Proglumide	CCCN(C(C(NC(c1ccccc1)=O)CCC(=O)O)=O)CCC
Promazine	CN(CCCN1c2c(cccc2)Sc3c1cccc3)C
Promethazine	CC(N(C)C)CN1c2c(cccc2)Sc3c1cccc3
Propiomazine	CCC(c1ccc2c(N(CC(N(C)C)C)c3c(cccc3)S2)c1)=O
Propofol	CC(c1c(O)c(C(C)C)ccc1)C
Propoxyphene	CCC(OC(c1ccccc1)(C(CN(C)C)C)Cc2ccccc2)=O
Propranolol	CC(NCC(COc1c2c(cccc2)ccc1)O)C
Propylthiouracil	CCCC(NC(=S)NC1=O)=C1
Protriptyline	CNCCCC1c2c(cccc2)C=Cc3c1cccc3
Pseudoephedrine	CNC(C(c1ccccc1)O)C
Pyrazinamide	NC(c1cnccn1)=O
Pyrimethamine	CCc1c(c2ccc(Cl)cc2)c(N)nc(N)n1
Quetiapine	OCCOCCN1CCN(C(c2c(cccc2)Sc3c4cccc3)=N4)CC1
Quinapril	CCOC(C(NC(C(N1C(C(=O)O)Cc2c(cccc2)C1)=O)C)CCc3ccccc3)=O
Quinestrol	[H]C1(C([H])(C2([H])CC3)CCc4c2ccc(OC5CCCC5)c4)C3(C)C(C#C)(O)CC1
Quinethazone	CCC1Nc2c(cc(S(=O)(=O)N)c(Cl)c2)C(=O)N1
Quinidine	[H]C1(C(c2c3c(ccc(OC)c3)ncc2)O)N4CCC(C(C=C)C4)C1
Rabeprazole sodium	COCCCOc1ccnc(CS(c2[nH]c3c(cccc3)n2)=O)c1C
Raloxifene	Oc1ccc(c2sc3c(ccc(O)c3)c2C(c4ccc(OCCN5CCCCC5)cc4)=O)cc1
Ramipril	[H]C1(CC(C(=O)O)N2C(C(NC(C(OCC)=O)CCc3ccccc3)C)=O)C2([H])CCC1
Ranitidine	CNC(=C[N+](=O)[O-])NCCSCc1oc(CN(C)C)cc1
Remoxipride	CCN1C(CNC(c2c(OC)ccc(Br)c2OC)=O)CCC1
Repaglinide	CCOc1cc(CC(NC(c2ccccc2N3CCCCC3)CC(C)C)=O)ccc1C(=O)O
Rescinnamine	[H]C1(CN2C(c3c(c4c(cc(OC)cc4)[nH]3)CC2)([H])C5)C5([H])C(C(OC)=O)C(OC)C(OC(C=Cc6cc(OC)c(OC)c(OC)c6)=O)C1
Reserpine	[H]C1(CN2C(c3c(c4c(cc(OC)cc4)[nH]3)CC2)([H])C5)C5([H])C(C(OC)=O)C(OC)C(OC(c6cc(OC)c(OC)c(OC)c6)=O)C1
Ribavirin	NC(c1ncn(C2C(O)C(O)C(CO)O2)n1)=O
Rifampicin	COC1C(C)C(OC(=O)C)C(C)C(O)C(C)C(O)C(C)C=CC=C(C)C(=O)Nc(c(c2c3c(C(=O)C4(C)OC=C1)c(c(C)c2O)O4)O)c(C=NN5CCN(C)CC5)c3O
Rifapentine	COC1C(C)C(OC(=O)C)C(C)C(O)C(C)C(O)C(C)C=CC=C(C)C(=O)Nc(c(c(O)c(c23)c(C(=O)C4(C)OC=C1)c(c(C)c2O)O4)C=NN5CCN(C6CCCC6)CC5)c3O
Rifaximin	COC1C(C)C(OC(=O)C)C(C)C(O)C(C)C(O)C(C)C=CC=C(C)C(=O)Nc(c(n(c2n3)ccc(C)c2)c3c(c45)c(C(=O)C6(C)OC=C1)c(c(C)c4O)O6)c5O
Rilmenidine	C1C(C(C2CC2)NC(OCC3)=N3)C1
Rimantadine	CC(C(C1)(C2)CC(CC2C3)CC13)N
Rimexolone	CCC(C1(C(C)(C2CC1C)CC(O)C(C23)C(C)(C(=C4)CC3)C=CC4=O)C)=O
Rimonabant	Cc1c(C(NN2CCCCC2)=O)nn(c3ccc(Cl)cc3Cl)c1c4ccc(Cl)cc4
Risedronate	OC(P(=O)(O)O)(P(=O)(O)O)Cc1cnccc1
Risperidone	CC(N=C(N1C2=O)CCCC1)=C2CCN3CCC(c4c5c(cc(F)cc5)on4)CC3
Ritodrine	CC(C(c1ccc(O)cc1)O)NCCc2ccc(O)cc2
Ritonavir	CC(C(C(NC(Cc1ccccc1)CC(C(NC(OCc2scnc2)=O)Cc3ccccc3)O)=O)NC(N(Cc4nc(C(C)C)sc4)C)=O)C
Rivastigmine	CCN(C(Oc1cc(C(N(C)C)C)ccc1)=O)C
Rizatriptan	CN(CCc1c2c(ccc(Cn3ncnc3)c2)[nH]c1)C
Rofecoxib	CS(c1ccc(C(COC2=O)=C2c3ccccc3)cc1)(=O)=O
Rolitetracycline	[H]C1(C(N(C)C)C(O)=C(C(NCN2CCCC2)=O)C3=O)C3(O)C(O)=C4C(C(O)(C)c5c(c(O)ccc5)C4=O)([H])C1
Ropinirole	CCCN(CCc1cccc(c12)NC(=O)C2)CCC
Rosiglitazone	CN(c1ccccn1)CCOc2ccc(CC3C(=O)NC(=O)S3)cc2
Salbutamol	CC(NCC(c1ccc(O)c(CO)c1)O)(C)C
Salmeterol	OCc1cc(C(CNCCCCCCOCCCCc2ccccc2)O)ccc1O
Saquinavir	CC(NC(C1N(CC(C(NC(C(NC(c2ccc3c(cccc3)n2)=O)CC(=O)N)=O)Cc4ccccc4)O)CC(C5C1)CCCC5)=O)(C)C
Scopolamine	CN(C1CC(OC(C(c2ccccc2)CO)=O)C3)C3C(C14)O4
Selegiline	CC(N(CC#C)C)Cc1ccccc1
Sertraline	CNC1c2c(cccc2)C(c3ccc(Cl)c(Cl)c3)CC1
Sibutramine	CC(CC(C1(c2ccc(Cl)cc2)CCC1)N(C)C)C
Sildenafil	CCCc1c2c(C(=O)N=C(c3cc(S(N4CCN(C)CC4)(=O)=O)ccc3OCC)N2)n(C)n1
Simvastatin	[H]C1(C(CCC2OC(=O)CC(O)C2)C(C)C=C3)C3=CC(C)CC1OC(C(CC)(C)C)=O
Sirolimus	COC1C(O)CCC(CC(C2OC(=O)C(N3C(=O)C(=O)C(OC4CC(OC)C(C)=CC=CC=CC(C)CC(C)C(=O)C(OC)C(O)C(C)=CC(C)C(=O)C2)(O)C(C)CC4)CCCC3)C)C1
Sotalol	CC(NCC(c1ccc(NS(=O)(=O)C)cc1)O)C
Spectinomycin	[H]C1(OC([H])(C2([H])O3)C(O)C(NC)C(O)C2NC)C3(O)C(=O)CC(C)O1
Spironolactone	[H]C1(C2([H])C(C(C)(C(=C3)CC2(SC(=O)C)[H])CCC3=O)([H])CC4)C4(C)C5(OC(=O)CC5)CC1
Stavudine	CC(C(=O)NC(=O)N1C2C=CC(CO)O2)=C1
Streptomycin sulfate	CNC1C(OC2C(C=O)(O)C(C)OC2OC3C(NC(=N)N)C(O)C(NC(=N)N)C(O)C3O)OC(CO)C(O)C1O
Sulfacetamide	CC(NS(c1ccc(N)cc1)(=O)=O)=O
Sulfadiazine	Nc1ccc(S(Nc2ncccn2)(=O)=O)cc1
Sulfamerazine	Cc1nc(NS(c2ccc(N)cc2)(=O)=O)ncc1
Sulfamethazine	Cc1nc(NS(c2ccc(N)cc2)(=O)=O)nc(C)c1
Sulfamethizole	Cc1sc(NS(c2ccc(N)cc2)(=O)=O)nn1
Sulfamethoxazole	Cc1onc(NS(c2ccc(N)cc2)(=O)=O)c1
Sulfamethoxypyridazine	COc1nnc(NS(c2ccc(N)cc2)(=O)=O)cc1
Sulfanilamide	Nc1ccc(S(=O)(=O)N)cc1
Sulfapyridine	Nc1ccc(S(Nc2ccccn2)(=O)=O)cc1
Sulfasalazine	OC(c1cc(N=Nc2ccc(S(Nc3ncccc3)(=O)=O)cc2)ccc1O)=O
Sulfathiazole	Nc1ccc(S(Nc2sccn2)(=O)=O)cc1
Sulfinpyrazone	[O-][S+](CCC1C(=O)N(N(C1=O)c2ccccc2)c3ccccc3)c4ccccc4
Sulfisoxazole	Cc1c(C)c(NS(c2ccc(N)cc2)(=O)=O)on1
Sulindac	C[S+]([O-])c1ccc(\C=C/2\C(=C(CC(=O)O)c3cc(F)ccc23)C)cc1
Sumatriptan	CNS(Cc1ccc2c(c(CCN(C)C)c[nH]2)c1)(=O)=O
Suprofen	CC(c1ccc(C(c2sccc2)=O)cc1)C(=O)O
Tacrolimus	COC1C(O)CCC(C=C(C2C(C)C(O)CC(=O)C(CC=C)C=C(C)CC(C)CC(OC)C3OC(C(C)CC3OC)(O)C(=O)C(=O)N(C4C(=O)O2)CCCC4)C)C1
Tadalafil	[H]C1(C(=O)N(C)CC2=O)N2C(c3ccc4c(OCO4)c3)c5c(c6c(cccc6)[nH]5)C1
Talbutal	CCC(C1(C(=O)NC(=O)NC1=O)CC=C)C
Tamoxifen	CCC(=C(c1ccc(OCCN(C)C)cc1)c2ccccc2)c3ccccc3
Tamsulosin	CCOc1ccccc1OCCNC(Cc2ccc(OC)c(S(=O)(=O)N)c2)C
Tazarotene	CCOC(c1ccc(C#Cc2ccc3c(C(C)(C)CCS3)c2)nc1)=O
Tegaserod	CCCCCNC(NN=Cc1c(c2[nH]c1)cc(OC)cc2)=N
Telmisartan	CCCc1n(Cc2ccc(c3ccccc3C(=O)O)cc2)c4c(c(C)cc(c5n(C)c6c(cccc6)n5)c4)n1
Temazepam	CN1C(=O)C(O)N=C(c2ccccc2)c3c1ccc(Cl)c3
Temozolomide	CN1C(=O)n(c2N=N1)cnc2C(=O)N
Tenoxicam	c(scc1)(C(O)=C(C(=O)Nc2ccccn2)N(C)S3(=O)=O)c13
Terazosin	COc1c(OC)cc2c(nc(N3CCN(C(C4OCCC4)=O)CC3)nc2N)c1
Terbinafine	CN(Cc1c2c(cccc2)ccc1)CC=CC#CC(C)(C)C
Terfenadine	CC(c1ccc(C(CCCN2CCC(C(c3ccccc3)(c4ccccc4)O)CC2)O)cc1)(C)C
Terguride	CCN(C(NC1CN(C)C2C(c(c(c3[nH]c4)c4C2)ccc3)C1)=O)CC
Testolactone	[H]C1(C([H])(C2(C)CC3)CCC(=O)O2)C3([H])C(C)(C(=C4)CC1)C=CC4=O
Testosterone	[H]C1(C2([H])C(C(C)(C(=C3)CC2)CCC3=O)([H])CC4)C4(C)C(O)CC1
Testosterone propionate	[H]C1(C2([H])C(C(C)(C(=C3)CC2)CCC3=O)([H])CC4)C4(C)C(OC(CC)=O)CC1
Tetracaine	CCCCNc1ccc(C(OCCN(C)C)=O)cc1
Tetracycline	[H]C1(C(N(C)C)C(O)=C(C(=O)N)C2=O)C2(O)C(O)=C3C(C(O)(C)c(c4C3=O)cccc4O)([H])C1
Thalidomide	O=C1c2c(cccc2)C(=O)N1C3C(=O)NC(=O)CC3
Theobromine	Cn1c2c(N(C)C(=O)NC2=O)nc1
Theophylline	CN1C(=O)N(C)C(=O)c2c1nc[nH]2
Thioridazine	CSc1ccc2c(N(CCC3N(C)CCCC3)c4c(cccc4)S2)c1
Thiothixene	CN(S(c1ccc2c(C(=CCCN3CCN(C)CC3)c4c(cccc4)S2)c1)(=O)=O)C
Tiaprofenic acid	CC(c1sc(C(c2ccccc2)=O)cc1)C(=O)O
Ticarcillin	[H]C1(C(NC(C(c2ccsc2)C(=O)O)=O)C3=O)N3C(C(=O)O)C(C)(C)S1
Ticlopidine	Clc1ccccc1CN2Cc3c(scc3)CC2
Timodepressin	c(cccc1)(c(CC(C(=O)O)NC(=O)CCC(N)C(=O)O)c[nH]2)c12
Timolol	[H]C(COc1c(N2CCOCC2)nsn1)(CNC(C)(C)C)O
Tinidazole	CCS(CCn1c([N+](=O)[O-])cnc1C)(=O)=O
Tiotropium	C[N+](C1CC(OC(C(c2sccc2)(c3sccc3)O)=O)C4)(C4C(C15)O5)C
Tizanidine	Clc1ccc(c2c1NC(NCC3)=N3)nsn2
Tobramycin	NCC1C(O)CC(N)C(OC2C(O)C(OC3C(O)C(N)C(O)C(CO)O3)C(N)CC2N)O1
Tocainide	CC(C(Nc1c(C)cccc1C)=O)N
Tolazamide	Cc1ccc(S(NC(NN2CCCCCC2)=O)(=O)=O)cc1
Tolbutamide	CCCCNC(NS(c1ccc(C)cc1)(=O)=O)=O
Tolcapone	Cc1ccc(C(c2cc(O)c(O)c([N+](=O)[O-])c2)=O)cc1
Tolnaftate	CN(c1cccc(C)c1)C(Oc2ccc3c(cccc3)c2)=S
Tolterodine	CC(N(C(C)C)CCC(c1c(O)ccc(C)c1)c2ccccc2)C
Topiramate	[H]C1(OC(C)(C)O2)C2([H])C([H])(C3(COS(=O)(=O)N)OC1)OC(C)(C)O3
Torasemide	CC(NC(NS(c1cnccc1Nc2cccc(C)c2)(=O)=O)=O)C
Tramadol	COc1cc(C2(C(CN(C)C)CCCC2)O)ccc1
Tranexamic acid	NCC1CCC(C(=O)O)CC1
Trazodone	Clc1cc(N2CCN(CCCN3C(=O)N(C4=N3)C=CC=C4)CC2)ccc1
Triamterene	Nc1nc(N)c2c(nc(N)c(c3ccccc3)n2)n1
Triazolam	Cc1n(c2nn1)c3c(cc(Cl)cc3)C(c4ccccc4Cl)=NC2
Trifluoperazine	CN1CCN(CCCN2c3c(ccc(C(F)(F)F)c3)Sc4c2cccc4)CC1
Trifluridine	OCC1C(O)CC(N2C(=O)NC(=O)C(C(F)(F)F)=C2)O1
Trilostane	[H]C1(C(O)=C(C#N)C2)C3(C2(C)C([H])(C4([H])CC3)CCC(C)(C45[H])C(O)CC5)O1
Trimethadione	CN1C(=O)C(C)(C)OC1=O
Trimethoprim	COc1c(OC)c(OC)cc(Cc2c(N)nc(N)nc2)c1
Trioxsalen	Cc1oc(c2c1)c(C)c3c(C(C)=CC(=O)O3)c2
Tripelennamine	CN(CCN(c1ccccn1)Cc2ccccc2)C
Triprolidine	Cc1ccc(C(c2ccccn2)=CCN3CCCC3)cc1
Troglitazone	[H]C1(C(=O)NC(=O)S1)Cc2ccc(OCC3(Oc(c4CC3)c(C)c(C)c(O)c4C)C)cc2
Troleandomycin	COC1C(OC(=O)C)C(C)OC(OC2C(C)C(=O)OC(C)C(C)C(OC(=O)C)C(C)C(=O)C3(OC3)CC(C)C(OC4C(OC(=O)C)C(N(C)C)CC(C)O4)C2C)C1
Tropicamide	CCN(C(C(c1ccccc1)CO)=O)Cc2ccncc2
Valacyclovir	CC(C(C(OCCOCn1c2c(C(=O)N=C(N)N2)nc1)=O)N)C
Valdecoxib	Cc1onc(c2ccccc2)c1c3ccc(S(=O)(=O)N)cc3
Valpromide	CCCC(C(=O)N)CCC
Valsartan	CCCCC(N(C(C(=O)O)C(C)C)Cc1ccc(c2ccccc2c3nn[nH]n3)cc1)=O
Vancomycin	CNC(C(NC1C(=O)NC(CC(=O)N)C(=O)NC2c(cc3Oc(c(cc4C1O)Cl)cc4)cc(Oc5c(Cl)cc(cc5)C(O)C(NC(=O)C6NC2=O)C(=O)NC(C(=O)O)c(c7c8cc6ccc8O)cc(O)cc7O)c3OC9C(OC%10OC(C)C(O)C(N)(C)C%10)C(O)C(O)C(CO)O9)=O)CC(C)C
Venlafaxine	COc1ccc(C(C2(CCCCC2)O)CN(C)C)cc1
Verapamil	COc1ccc(CCN(CCCC(c2ccc(OC)c(OC)c2)(C(C)C)C#N)C)cc1OC
Vidarabine	Nc1c2c(n(C3C(O)C(O)C(CO)O3)cn2)ncn1
Vigabatrin	NC(C=C)CCC(=O)O
Vildagliptin	OC1(C2)CC(CC23NCC(N4C(C#N)CCC4)=O)CC(C3)C1
Viloxazine	CCOc1c(OCC2OCCNC2)cccc1
Vitamin A	CC(C=CC=C(C=CC(C(C)(C)CCC1)=C1C)C)=CCO
Vorinostat	ONC(CCCCCCC(Nc1ccccc1)=O)=O
Warfarin	CC(CC(C(C(=O)c1c(cccc1)O2)=C2O)c3ccccc3)=O
Yohimbine	[H]C1(CN2C(c3c(c4c(cccc4)[nH]3)CC2)([H])C5)C5([H])C(C(OC)=O)C(O)CC1
Zafirlukast	COc1cc(C(NS(c2ccccc2C)(=O)=O)=O)ccc1Cc3c4c(ccc(NC(OC5CCCC5)=O)c4)n(C)c3
Zalcitabine	NC(C=CN(C1OC(CO)CC1)C2=O)=N2
Zaleplon	CCN(c1cc(c2n(c3ncc2)ncc3C#N)ccc1)C(=O)C
Zidovudine	CC(C(=O)NC(=O)N1C2OC(CO)C(N=[N+]=[N-])C2)=C1
Zileuton	CC(c1sc2c(cccc2)c1)N(C(=O)N)O
Ziprasidone	Clc1c(CCN2CCN(c3c4c(cccc4)sn3)CC2)cc5c(NC(=O)C5)c1
Zofenopril	CC(C(N1C(C(=O)O)CC(Sc2ccccc2)C1)=O)CSC(c3ccccc3)=O
Zoledronic acid	OC(P(=O)(O)O)(P(=O)(O)O)Cn1cncc1
Zolpidem	CN(C(Cc1n(c2nc1c3ccc(C)cc3)cc(C)cc2)=O)C
Zonisamide	NS(Cc1c2c(cccc2)on1)(=O)=O
Zopiclone	CN1CCN(C(OC2c(c3C(=O)N2c4ccc(Cl)cn4)nccn3)=O)CC1
Zuclopenthixol	OCCN1CCN(CCC=C2c3c(ccc(Cl)c3)Sc4c2cccc4)CC1
